# Supplementary material for: The Association of Perfluoroalkyl Substance Exposure and a Serum Liver Function Marker in Korean Adults
Source: Toxics. 2023 Nov 28;11(12):965. doi: 10.3390/toxics11120965 (PMC10748130; doi:10.3390/toxics11120965)
Supplement: Supplementary file 1 [file toxics-11-00965-s001.zip]

Archive with 1 entries (1 files):
- Figure S1 Distribution of the median.pdf
